# Supplementary material for: Simulation-Assisted Augmentation of Missing Wedge and Region-of-Interest Computed Tomography Data
Source: J Imaging. 2023 Dec 29;10(1):11. doi: 10.3390/jimaging10010011 (PMC10817004; doi:10.3390/jimaging10010011)
Supplement: Supplementary file 1 [file jimaging-10-00011-s001.zip]

Archive with 1 entries (1 files):
- jimaging-2663842-supplementary.pdf
